# Supplementary material for: Acceptability, feasibility and fidelity of an expanded role for community health workers for malaria elimination in Myanmar: A mixed-method study
Source: PLOS Glob Public Health. 2025 Aug 13;5(8):e0004986. doi: 10.1371/journal.pgph.0004986 (PMC12349089; doi:10.1371/journal.pgph.0004986)
Supplement: S1 File — (DO) [file pgph.0004986.s004.do]

*****************************************************************************
* Project		:	CIME_Acceptability_Fidelity_Feasibility

* Purpose		:	1) Checking distributions
*					2) Descriptive statistics
*					3) Publication quality tables	

* Data used		:	S3 File - Survey dataset.dta
*					S2 File - Supervision dataset.dta
*****************************************************************************
clear all
drop _all
capture log close 
capture frame reset
capture set more off
pwd 
cd "D:\CIME S Files"
use "S3 File - Survey dataset.dta", clear 

// version control 
version 16.1

**** Table 1. 	Acceptability of the CIME* services by the community members by township (Survey)
preserve
table1_mc, by(township) ///
	vars(var3_1 cat %9.1f \ ///
var3_2 cat %9.1f \ ///
var3_3 cat %9.1f \ ///
var3_4 cat %9.1f \ ///
var3_5 cat %9.1f \ ///
var3_6 cat %9.1f \ ///
var3_7 cat %9.1f \ ///
var3_8 cat %9.1f) ///
	onecol nospace missing total(after) clear 
restore 

**** Table 2 : Awareness, and preference and actual utilization of different CIME services among community members (Survey)
preserve
table1_mc, by(township) ///
	vars(var2_1___1 bin %9.1f \ ///
var2_1___2 bin %9.1f \ ///
var2_1___3 bin %9.1f \ ///
var2_1___4 bin %9.1f \ ///
var2_1___5 bin %9.1f \ ///
var2_1___6 bin %9.1f \ ///
var2_1_miss bin %9.1f \ ///
rank1_malaria bin %9.1f \ ///
rank1_dengue bin %9.1f \ ///
rank1_tb bin %9.1f \ ///
rank1_diar bin %9.1f \ ///
rank1_fever bin %9.1f \ ///
rank1_other bin %9.1f \ ///
rank1_miss bin %9.1f \ ///
var4_1 cat %9.1f) ///
	onecol nospace missing total(after) clear
restore 

****	Table 3.	Utilization of different CIME services among community members (Survey)
tw hist var4_1_1
qnorm var4_1_1
tabstat var4_1_1, s(min max p50 iqr) by(township)
preserve 
keep if var4_1 == 1 
table1_mc, by(township) ///
	vars(var4_1_1 conts %9.0f \ ///
	var4_1_2___1 bin %9.1f \ ///
var4_1_2___2 bin %9.1f \ ///
var4_1_2___3 bin %9.1f \ ///
var4_1_2___4 bin %9.1f \ ///
var4_1_2___5 bin %9.1f \ ///
var4_1_2___6 bin %9.1f \ ///
var4_1_2_miss bin %9.1f) ///
	onecol nospace missing total(after) clear
restore 


* S4 Table:	Background characteristics of the surveyed community members
qnorm age 
tw hist age 
qnorm number_family_member
tabstat age, by(township) s(skew n min max med mean)
tempvar u5
egen `u5' = anymatch(number_under5), values(1,2,3,9)
tab `u5'
preserve
table1_mc, by(township) ///
	vars(age conts %9.0f \ ///
	age_group cat %9.1f \ ///
sex cat %9.1f \ ///
residency cat %9.1f \ ///
education cat %9.1f \ ///
occupation cat %9.1f \ ///
number_family_member conts %9.0f \ ///
relation_type cat %9.1f \ ///
`u5' cat %9.1f) ///
	onecol nospace total(after) missing clear
restore 
tw hist number_under5 if `u5' == 1 
preserve 
keep if `u5' == 1 
table1_mc, by(township) ///
	vars(number_under5 conts %9.0f) onecol nospace total(after) missing clear
restore 


**		S5 Table: Referral services received by the survey participants or their family members
preserve
keep if var4_4 == 1 
table1_mc, by(township) ///
	vars(var4_4_1_malaria bin %9.1f \ ///
var4_4_1_dengue bin %9.1f \ ///
var4_4_1_tb bin %9.1f \ ///
var4_4_1_diar bin %9.1f \ ///
var4_4_1_fever bin %9.1f \ ///
var4_4_1_other bin %9.1f \ ///
var4_4_1_miss bin %9.1f \ ///
var4_4_4 cat %9.1f \ ///
var4_4_2 cat %9.1f) ///
	onecol nospace missing total(after) clear 
restore 
preserve
keep if var4_4_2 == 1
table1_mc, by(township) ///
	vars(refer_fee_group cat %9.1f) onecol nospace missing total(after) clear
restore 
qnorm var4_4_3 if var4_4_2 == 1 & var4_4_3 != 999999
tabstat var4_4_3 if var4_4_2 == 1 & var4_4_3 != 999999, by(township) s(min max p25 p50 p75)
tabstat var4_4_3 if var4_4_2 == 1 & var4_4_3 != 999999, by(refer_fee_group) s(min max p25 p50 p75)
/////////////////////////////////////////////////////////////////////////////


//////////////////////////////////////////////
frame create supervision
frame change supervision
***Load Data***
use "S2 File - Supervision dataset", clear 
des
misstable sum


////////////////////////////////////////////////////////////////////
*** S6 Table Clinic setting of *CIME CHW (Supervision)
preserve 
table1_mc, by(v_1_2) ///
	vars(v_1_10_1 cat %9.1f \ ///
v_1_10_2 cat %9.1f \ ///
v_1_11_1 cat %9.1f \ ///
v_1_11_2 cat %9.1f \ ///
v_1_11_3 cat %9.1f \ ///
v_1_11_4 cat %9.1f \ ///
v_1_11_5 cat %9.1f) ///
	onecol nospace missing total(after) clear
restore 


***S7 Table: Records and registers used by the *CIME CHWs within two weeks before supervision
preserve 
table1_mc, by(v_1_2) ///
	vars(rdt cat %9.1f \ ///
carbonless_record cat %9.1f \ ///
icmv_rec cat %9.1f \ ///
cime_rec cat %9.1f \ ///
he cat %9.1f) ///
	onecol nospace missing total(after) clear
restore 


*** S8 Table: Stock out of medicines and commodities within two weeks before supervision visit
qnorm v_3_1_1
qnorm v_3_2_1
qnorm v_3_6_1
qnorm v_3_7_1
qnorm v_3_8_1
qnorm v_3_9_1
tabstat v_3_1_1 v_3_2_1 v_3_6_1 v_3_7_1 v_3_8_1 v_3_9_1, by(v_1_2) s(min p50 iqr max sum) c(s)
preserve 
table1_mc, by(v_1_2) ///
	vars(v_3_1_3 cat %9.1f \ ///
v_3_2_3 cat %9.1f \ ///
v_3_6_3 cat %9.1f \ ///
v_3_7_3 cat %9.1f \ ///
v_3_8_3 cat %9.1f \ ///
v_3_9_3 cat %9.1f \ ///
v_3_10 cat %9.1f) ///
	onecol nospace missing total(after) clear
restore 

*** S9 Table: Storage of medicines and commodities among the community health workers (Supervision
preserve 
table1_mc, by(v_1_2) ///
	vars(v_3_16_1 cat %9.1f \ ///
v_3_17_1 cat %9.1f \ ///
v_3_18_1 cat %9.1f \ ///
v_3_19_1 cat %9.1f \ ///
v_3_20_1 cat %9.1f) ///
	onecol nospace missing total(after) clear
restore 

/////////////////////////////////////////////////////////////////////////////
*log close
clear all
exit 
